# Supplementary material for: Incidence and risk factors for unplanned readmission after colorectal surgery: A meta-analysis
Source: PLoS One. 2023 Nov 16;18(11):e0293806. doi: 10.1371/journal.pone.0293806 (PMC10653493; doi:10.1371/journal.pone.0293806)
Supplement: S1 File — (CSV) [file pone.0293806.s003.csv]

Author	OR	lower	upper	Control	Exposure	Publication year	RoB
Almussallam et al., 2016	1.5	1	2.1	Low comorbidity	High comorbidity	2016	Low
Barina et al., 2020	1.34	1.03	1.74	Low comorbidity	High comorbidity	2020	Low
Bliss et al., 2015	1.38	1.32	1.45	Low comorbidity	High comorbidity	2015	Moderate
Damle et al., 2014	1.15	1.07	1.24	Low comorbidity	High comorbidity	2014	Low
Devon et al., 2011	2.42	1.77	3.3	Low comorbidity	High comorbidity	2011	Low
Ghirimoldi et al., 2020	1.29	0.73	2.24	Low comorbidity	High comorbidity	2020	Low
Greenblatt et al., 2010	1.14	1.11	1.17	Low comorbidity	High comorbidity	2010	Low
Keller et al., 2014	2.13	1.17	3.88	Low comorbidity	High comorbidity	2014	Low
Kulaylat et al., 2015	1.57	1.31	1.88	Low comorbidity	High comorbidity	2015	Low
Pucciarelli et al., 2017	1.69	1.58	1.81	Low comorbidity	High comorbidity	2017	Low
Rattan et al., 2018	1.34	1.21	1.49	Low comorbidity	High comorbidity	2018	Low
Schneider et al., 2012	1.27	1.23	1.31	Low comorbidity	High comorbidity	2012	Low
Sutton et al., 2014	1.34	1.17	2.09	Low comorbidity	High comorbidity	2014	Moderate
Toneva et al., 2013	1.55	1.21	2	Low comorbidity	High comorbidity	2013	High
Wick et al., 2011	1.29	1.17	1.42	Low comorbidity	High comorbidity	2011	High
