# Supplementary material for: Incidence and risk factors for unplanned readmission after colorectal surgery: A meta-analysis
Source: PLoS One. 2023 Nov 16;18(11):e0293806. doi: 10.1371/journal.pone.0293806 (PMC10653493; doi:10.1371/journal.pone.0293806)
Supplement: S2 File — (CSV) [file pone.0293806.s004.csv]

Author	OR	lower	upper	Control	Exposure
Almussallam et al., 2016	1.1	0.7	1.5	Home	Rehab/STNF
Bliss et al., 2015	1.55	1.49	1.63	Home	Rehab/STNF
Damle et al., 2014	2.93	2.54	3.4	Home	Rehab/STNF
Greenblatt et al., 2010	1.34	1.23	1.46	Home	Rehab/STNF
Kariv et al., 2006	4.35	0.97	20	Home	Rehab/STNF
Pucciarelli et al, 2017	0.95	0.87	1.04	Home	Rehab/STNF
Rattan et al., 2018	1.48	0.98	3.22	Home	Rehab/STNF
Wick et al., 2011	1.06	1.03	1.32	Home	Rehab/STNF
