# Supplementary material for: Incidence and risk factors for unplanned readmission after colorectal surgery: A meta-analysis
Source: PLoS One. 2023 Nov 16;18(11):e0293806. doi: 10.1371/journal.pone.0293806 (PMC10653493; doi:10.1371/journal.pone.0293806)
Supplement: S3 File — (R) [file pone.0293806.s005.R]

install.packages("devtools")
devtools::install_github("MathiasHarrer/dmetar")
install.packages("dmetar")
library(dmetar)

install.packages("tidyverse")
install.packages("meta")
install.packages("metafor")

install.packages("metafor")
library("metafor")
library("meta")

#####Gender
gender <- read.csv("C:/Users/joeld/OneDrive/Desktop/Metadata/gender 1.csv")
View(gender)
joel.gen <- gender
joel.gen$OR <- log(joel.gen$OR)
joel.gen$lower <- log(joel.gen$lower)
joel.gen$upper <- log(joel.gen$upper)
joel.gen$seTE <- (joel.gen$upper - joel.gen$lower)/3.92
joel.gen$seTE

jd.gen <- metagen(OR,
                  seTE,
                  studlab = Author,
                  method.tau = "DL",
                  sm = "OR",
                  fixed = F,
                  random = T,
                  data = joel.gen
)
forest.meta(jd.gen, 
           sortvar = TE, 
           comb.random = T, 
           text.random = "Random-Effects", 
           prediction = F,
           label.left = "Male", 
           label.right = "Female", 
           xlim = c(0.5,2),
           ref = 1,
           leftcols = "studlab",
           leftlabs = "Author",
           print.I2 = T, 
           print.I2.ci = F, 
           print.tau2 = F, 
           print.tau2.ci = F,
           print.tau = F, 
           print.tau.ci = F,
           print.Q = F, 
           print.pval.Q = F,
           col.square = "black",
           col.diamond = "red",
           digits.sd = 2,
           digits.se = 2,
           digits.TE = 2,
)


#######surgical appriach
surgical.approach <- read.csv("C:/Users/joeld/OneDrive/Desktop/Metadata/surgical approach 1.csv")
View(surgical.approach)

joel.sa <- surgical.approach
joel.sa$OR <- log(joel.sa$OR)
joel.sa$lower <- log(joel.sa$lower)
joel.sa$upper <- log(joel.sa$upper)
joel.sa$seTE <- (joel.sa$upper - joel.sa$lower)/3.92


jd.sa <- metagen(TE = OR,
                    seTE = seTE,
                    studlab = Author,
                    method.tau = "DL",
                    sm = "OR",
                    fixed = F,
                    random = T,
                    data = joel.sa
)

forest.meta(jd.sa, 
            sortvar = TE, 
            comb.random = T, 
            text.random = "Overall", 
            prediction = F,
            label.left = "Open", 
            label.right = "Laparoscopic", 
            xlim = c(0.5,4),
            ref = 1,
            leftcols = "studlab",
            leftlabs = "Author",
            print.I2 = T, 
            print.I2.ci = F, 
            print.tau2 = F, 
            print.tau2.ci = F,
            print.tau = F, 
            print.tau.ci = F,
            print.Q = F, 
            print.pval.Q = F,
            col.square = "black",
            col.diamond = "red",
            digits.sd = 2,
            digits.se = 2,
            digits.TE = 2,
)

#######urgical urgencty
surgical.urgency <- read.csv("C:/Users/joeld/OneDrive/Desktop/Metadata/surgical urgency 1.csv")
View(surgical.urgency)

joel.su <- surgical.urgency
joel.su$OR <- log(joel.su$OR)
joel.su$lower <- log(joel.su$lower)
joel.su$upper <- log(joel.su$upper)
joel.su$seTE <- (joel.su$upper - joel.su$lower)/3.92


jd.su <- metagen(TE = OR,
                 seTE = seTE,
                 studlab = Author,
                 method.tau = "DL",
                 sm = "OR",
                 fixed = F,
                 random = T,
                 data = joel.su
)
summary(jd.su)

forest.meta(jd.su, 
            sortvar = TE, 
            comb.random = T, 
            text.random = "Overall", 
            prediction = F,
            label.left = "Elective", 
            label.right = "Non-Elective", 
            xlim = c(0.5,4),
            ref = 1,
            leftcols = "studlab",
            leftlabs = "Author",
            print.I2 = T, 
            print.I2.ci = F, 
            print.tau2 = F, 
            print.tau2.ci = F,
            print.tau = F, 
            print.tau.ci = F,
            print.Q = F, 
            print.pval.Q = F,
            col.square = "black",
            col.diamond = "red",
            digits.sd = 2,
            digits.se = 2,
            digits.TE = 2,
)


##STOMA

stoma <- read.csv("C:/Users/joeld/OneDrive/Desktop/Metadata/stoma 1.csv")
View(stoma)
joel.stoma <- stoma
joel.stoma$OR <- log(joel.stoma$OR)
joel.stoma$lower <- log(joel.stoma$lower)
joel.stoma$upper <- log(joel.stoma$upper)
joel.stoma$seTE <- (joel.stoma$upper - joel.stoma$lower)/3.92

jd.stoma <- metagen(TE = OR,
                    seTE = seTE,
                    studlab = Author,
                    method.tau = "DL",
                    sm = "OR",
                    fixed = F,
                    random = T,
                    data = joel.stoma
)

forest.meta(jd.stoma, 
            sortvar = TE, 
            comb.random = T, 
            text.random = "Random-Effects", 
            prediction = F,
            label.left = "No Stoma", 
            label.right = "Stoma", 
            xlim = c(0.5,4),
            ref = 1,
            leftcols = "studlab",
            leftlabs = "Author",
            print.I2 = T, 
            print.I2.ci = F, 
            print.tau2 = F, 
            print.tau2.ci = F,
            print.tau = F, 
            print.tau.ci = F,
            print.Q = F, 
            print.pval.Q = F,
            col.square = "black",
            col.diamond = "red",
            digits.sd = 2,
            digits.se = 2,
            digits.TE = 2,
)

forest(jd.stoma,
       layout = "RevMan5",
       digits.sd = 2)

funnel(jd.stoma,xlab = "adjusted OR", studlab = TRUE)


#############Comorbidity

cumulative.comorbidity <- read.csv("C:/Users/joeld/OneDrive/Desktop/Metadata/cumulative comorbidity 1.csv")
View(cumulative.comorbidity)

joel.cc <- cumulative.comorbidity
joel.cc$OR <- log(joel.cc$OR)
joel.cc$lower <- log(joel.cc$lower)
joel.cc$upper <- log(joel.cc$upper)
joel.cc$seTE <- (joel.cc$upper - joel.cc$lower)/3.92

jd.cc <- metagen(OR,
                 seTE,
                 studlab = Author,
                 method.tau = "DL",
                 sm = "OR",
                 fixed = F,
                 random = T,
                 data = joel.cc
)
forest.meta(jd.cc, 
            sortvar = TE, 
            comb.random = T, 
            text.random = "Overall", 
            prediction = F,
            label.left = "Low comorbidity", 
            label.right = "High comorbidity", 
            xlim = c(0.5,4),
            ref = 1,
            leftcols = "studlab",
            leftlabs = "Author",
            print.I2 = T, 
            print.I2.ci = F, 
            print.tau2 = F, 
            print.tau2.ci = F,
            print.tau = F, 
            print.tau.ci = F,
            print.Q = F, 
            print.pval.Q = F,
            col.square = "black",
            col.diamond = "red",
            digits.sd = 2,
            digits.se = 2,
            digits.TE = 2,
)


forest(jd.cc,
       layout = "RevMan5",
       digits.sd = 2)

funnel(jd.cc,xlab = "adjusted OR", studlab = TRUE)


#####Discharge Disposition
dd <- read.csv("C:/Users/joeld/OneDrive/Desktop/Metadata/discharge disposition 1.csv")
View(dd)

joel.dd <- dd
joel.dd$OR <- log(joel.dd$OR)
joel.dd$lower <- log(joel.dd$lower)
joel.dd$upper <- log(joel.dd$upper)
joel.dd$seTE <- (joel.dd$upper - joel.dd$lower)/3.92
joel.dd$seTE

jd.dd <- metagen(OR,
                 seTE,
                 studlab = Author,
                 method.tau = "DL",
                 fixed = F,
                 random = T,
                 sm = "OR",
                 data = joel.dd
)

forest.meta(jd.dd, 
            sortvar = TE, 
            comb.random = T, 
            text.random = "Overall", 
            prediction = F,
            label.left = "Home", 
            label.right = "Non-Home", 
            xlim = c(0.5,4),
            ref = 1,
            leftcols = "studlab",
            leftlabs = "Author",
            print.I2 = T, 
            print.I2.ci = F, 
            print.tau2 = F, 
            print.tau2.ci = F,
            print.tau = F, 
            print.tau.ci = F,
            print.Q = F, 
            print.pval.Q = F,
            col.square = "black",
            col.diamond = "red",
            digits.sd = 2,
            digits.se = 2,
            digits.TE = 2,
)

###Postoperative Complicatoins

poc <- read.csv("C:/Users/joeld/OneDrive/Desktop/Metadata/postoperative complication 1.csv")
View(poc)

joel.poc <- poc
joel.poc$OR <- log(joel.poc$OR)
joel.poc$lower <- log(joel.poc$lower)
joel.poc$upper <- log(joel.poc$upper)
joel.poc$seTE <- (joel.poc$upper - joel.poc$lower)/3.92
joel.poc$seTE

jd.poc <- metagen(OR,
                  seTE,
                  studlab = Author,
                  method.tau = "SJ",
                  sm = "OR",
                  fixed = F,
                  random = T,
                  data = joel.poc
)


forest.meta(jd.poc, 
            sortvar = TE, 
            comb.random = T, 
            text.random = "Overall", 
            prediction = F,
            label.left = "No Complications", 
            label.right = "Complications", 
            xlim = c(0.5,10),
            ref = 1,
            leftcols = "studlab",
            leftlabs = "Author",
            print.I2 = T, 
            print.I2.ci = F, 
            print.tau2 = F, 
            print.tau2.ci = F,
            print.tau = F, 
            print.tau.ci = F,
            print.Q = F, 
            print.pval.Q = F,
            col.square = "black",
            col.diamond.lines = "black",
            col.diamond = "red",
            digits.sd = 2,
            digits.se = 2,
            digits.TE = 2,
)

############Metaanalysis fo proportions
metapro <- read.csv("C:/Users/joeld/OneDrive/Desktop/Metadata/metaprop.csv")
View(metapro)

m.prop <- metaprop(event = event,
                   n = n,
                   studlab = author,
                   data = metapro, 
                   method = "GLMM",
                   sm = "PLOGIT",
                   fixed = F,
                   random = T, 
                   hakn = T, 
)
summary(m.prop)
forest(m.prop,
       layout = "JAMA",
       digits.sd = 2)

forest.meta(m.prop, 
            sortvar = TE, 
            comb.random = T, 
            text.random = "Overall", 
            prediction = F,
            xlim = c(0.02,0.30),
            leftcols = c("studlab","year"),
            leftlabs = c("Author", "Year"),
            print.I2 = F, 
            print.I2.ci = F, 
            print.tau2 = F, 
            print.tau2.ci = F,
            print.tau = F, 
            print.tau.ci = F,
            print.Q = F, 
            print.pval.Q = F,
            col.square = "black",
            col.diamond = "red",
            digits.sd = 2,
            digits.se = 2,
            digits.TE = 2,
)

##############
#########meta Regression###
#only performed if the studies for a certain predictor are >10. 

install.packages(dmetar)
library(dmetar)
install.packages("devtools")
library (devtools)
library(metafor)
library(meta)
library(dmetar)


pub.year <- metareg(jd.cc, Publication.year)
bubble(pub.year, 
       xlab = "Publication Year",
       col.line = "blue",
       studlab = T)


rob <- metareg(jd.cc, ~RoB)
rob
bubble(rob, 
       xlab = "Risk of Bias",
       col.line = "black",
       studlab = T)

rob.stoma <- metareg(jd.stoma, RiskOfBias)
rob.stoma
bubble(rob.stoma, 
       xlab = "Risk of Bias",
       col.line = "blue",
       studlab = T)


#Risk of Bias
library(robvis)

Risk.of.bias.table <- read.csv("C:/Users/joeld/OneDrive/Desktop/Metadata/Risk of bias table.csv")
View(Risk.of.bias.table)
jd.rob <- Risk.of.bias.table

jd.rob.traffic <- rob_traffic_light(data = jd.rob, tool = "ROB1")
jd.rob.traffic
rob_summary(data=jd.rob, tool = "ROB1", overall = T, weighted = T)

###Funnel plot

funnel.meta(m.prop, 
            studlab = T)
library(dmetar)

eggers.test(m.prop)
metabias(m.prop, method.bias = "peters")
#Not signidicant p=value = no funnel plot asymmatry.
