# Supplementary material for: Incidence and risk factors for unplanned readmission after colorectal surgery: A meta-analysis
Source: PLoS One. 2023 Nov 16;18(11):e0293806. doi: 10.1371/journal.pone.0293806 (PMC10653493; doi:10.1371/journal.pone.0293806)
Supplement: S4 File — (CSV) [file pone.0293806.s006.csv]

author	year	event	n	Proportion	ROB
Frances	2015	34	268	0.126865672	High
Kariv	2006	150	1179	0.127226463	High
Lumpkin	2018	43546	336792	0.12929642	High
Toneva	2013	1161	8180	0.14193154	High
Wick	2011	1239	10882	0.113857747	High
Almussallam	2016	492	4879	0.100840336	Low
Barina	2020	2122	47704	0.044482643	Low
Damle	2014	9632	70484	0.136655127	Low
Devon	2011	1898	12415	0.152879581	Low
Ghirimoldi	2020	155	677	0.228951256	Low
Greenblatt	2010	4662	42348	0.110087844	Low
Keller	2014	212	3504	0.060502283	Low
Kulaylat	2015	1492	10155	0.146922698	Low
Lucas	2014	5502	44822	0.12275222	Low
Pucciarelli	2017	20808	345074	0.06030011	Low
Rattan	2018	5591	79098	0.070684467	Low
Schneider	2012	16753	143386	0.116838464	Low
Turina	2013	105	564	0.186170213	Low
Bliss	2015	13955	93913	0.148594976	Moderate
Sutton	2014	1131	4952	0.228392569	Moderate
