# Supplementary material for: Incidence and risk factors for unplanned readmission after colorectal surgery: A meta-analysis
Source: PLoS One. 2023 Nov 16;18(11):e0293806. doi: 10.1371/journal.pone.0293806 (PMC10653493; doi:10.1371/journal.pone.0293806)
Supplement: S5 File — (CSV) [file pone.0293806.s007.csv]

Author	OR	lower	upper	Control	Exposure
Almussallam et al., 2016	16.1	12.1	21.7	No complication	Complication
Damle et al., 2014	1.16	1.05	1.22	No complication	Complication
Ghirimoldi et al., 2020	2.81	1.77	4.45	No complication	Complication
Greenblatt et al., 2010	1.42	1.23	1.65	No complication	Complication
Keller et al., 2014	20.36	12.19	33.99	No complication	Complication
Kulaylat et al., 2015	1.46	1.28	1.67	No complication	Complication
Schneider et al., 2012	1.17	1.14	1.22	No complication	Complication
