# Supplementary material for: Incidence and risk factors for unplanned readmission after colorectal surgery: A meta-analysis
Source: PLoS One. 2023 Nov 16;18(11):e0293806. doi: 10.1371/journal.pone.0293806 (PMC10653493; doi:10.1371/journal.pone.0293806)
Supplement: S6 File — (CSV) [file pone.0293806.s008.csv]

Study	Study Participation	Study Attrition	Prognostic Factor measurement	Outcome measurement	Adjustment of other prognostic factors	Statistical analysis	Overall	Weight
Almussallam et al., 2016	Low	Low	Low	Low	Moderate	Low	Low	4879
Barina et al., 2020	Low	Low	Low	Low	Moderate	Low	Low	47704
Bliss et al., 2015	Low	Moderate	Low	Low	Moderate	Low	Moderate	93913
Damle et al., 2014	Low	Low	Low	Low	Moderate	Low	Low	70484
Devon et al., 2011	Low	Low	Low	Low	Moderate	Low	Low	12415
Frances et al., 2015	Low	Low	Low	Low	Moderate	High	High	268
Ghirimoldi et al., 2020	Low	Low	Low	Low	Moderate	Low	Low	677
Greenblatt et al., 2010	Low	Low	Low	Low	Moderate	Low	Low	42348
Kariv et al., 2006	Low	Low	Low	Low	Moderate	High	High	1179
Keller et al., 2014	Low	Low	Low	Low	Moderate	Low	Low	3504
Kulaylat et al., 2015	Low	Low	Low	Low	Moderate	Low	Low	10155
Lucas et al., 2014	Low	Low	Low	Low	Moderate	Low	Low	44822
Lumpkin et al., 2018	Low	Moderate	Low	Low	High	Low	High	3367921
Pucciarelli et al., 2017	Low	Low	Low	Low	Moderate	Low	Low	345074
Rattan et al., 2018	Low	Low	Low	Low	Moderate	Low	Low	79098
Schneider et al., 2012	Low	Low	Low	Low	Moderate	Low	Low	143386
Sutton et al., 2014	Low	Moderate	Low	Low	Moderate	Low	Moderate	4952
Toneva et al., 2013	Low	High	Low	Low	Moderate	Low	High	8180
Turina et al., 2013	Low	Low	Low	Low	Moderate	Low	Low	564
Wick et al., 2011	High	High	Low	Low	High	High	High	10882
