# Supplementary material for: Incidence and risk factors for unplanned readmission after colorectal surgery: A meta-analysis
Source: PLoS One. 2023 Nov 16;18(11):e0293806. doi: 10.1371/journal.pone.0293806 (PMC10653493; doi:10.1371/journal.pone.0293806)
Supplement: S7 File — (CSV) [file pone.0293806.s009.csv]

Author	OR	lower	upper	Control	Exposure
Almussallam et al., 2016	1	0.8	1.3	Male	Female
Barina et al., 2020	0.79	0.73	0.87	Male	Female
Bliss et al., 2015	0.99	0.95	1.03	Male	Female
Damle et al., 2014	0.99	0.96	1.04	Male	Female
Devon et al., 2011	0.87	0.78	0.96	Male	Female
Greenblatt et al., 2010	0.8	0.71	0.88	Male	Female
Kulaylat et al., 2015	1.09	0.97	1.22	Male	Female
Lucas et al., 2014	0.88	0.83	0.93	Male	Female
Lumpkin et al., 2018	0.95	0.93	0.97	Male	Female
Pucciarelli et al., 2017	0.84	0.82	0.87	Male	Female
Rattan et al., 2018	1.02	0.96	1.08	Male	Female
Schneider et al., 2012	1.14	1.11	1.17	Male	Female
Sutton et al., 2014	1.19	1.03	1.37	Male	Female
Wick et al., 2011	1.04	0.98	1.11	Male	Female
