# Supplementary material for: Incidence and risk factors for unplanned readmission after colorectal surgery: A meta-analysis
Source: PLoS One. 2023 Nov 16;18(11):e0293806. doi: 10.1371/journal.pone.0293806 (PMC10653493; doi:10.1371/journal.pone.0293806)
Supplement: S8 File — (CSV) [file pone.0293806.s010.csv]

Author	TE	seTE	RiskOfBias	OR	lower	upper	RoB	Control	Exposure
Almussallam et al., 2016	1.4	0.139	low	1.4	1.1	1.9	low	no stoma	stoma
Barina et al., 2020	2.06	0.061	low	2.06	1.83	2.32	Low	no stoma	stoma
Bliss et al., 2015	1.33	0.025	low	1.33	1.27	1.4	low	no stoma	stoma
Damle et al., 2014	1.53	0.027	low	1.53	1.45	1.61	low	no stoma	stoma
Devon et al., 2011	1.26	0.073	low	1.26	1.09	1.45	low	no stoma	stoma
Ghirimoldi et al., 2020	2.39	0.206	low	2.39	1.6	3.58	low	no stoma	stoma
Greenblatt et al., 2010	1.13	0.054	low	1.13	1.01	1.25	low	no stoma	stoma
Kulaylat et al., 2015	2.31	0.139	low	2.31	1.76	3.03	low	no stoma	stoma
Pucciarelli et al., 2017	1.68	0.018	low	1.68	1.62	1.74	low	no stoma	stoma
Toneva et al., 2013	1.87	0.091	high	1.87	1.57	2.24	high	no stoma	stoma
Wick et al., 2011	1.16	0.044	low	1.16	1.06	1.26	low	no stoma	stoma
