# Supplementary material for: Incidence and risk factors for unplanned readmission after colorectal surgery: A meta-analysis
Source: PLoS One. 2023 Nov 16;18(11):e0293806. doi: 10.1371/journal.pone.0293806 (PMC10653493; doi:10.1371/journal.pone.0293806)
Supplement: S9 File — (CSV) [file pone.0293806.s011.csv]

Author	OR	lower	upper	Control	Exposure
Damle et al., 2014	0.76	0.69	0.83	Open	Laparoscopic
Greenblatt et al., 2010	1.16	0.79	1.71	Open	Laparoscopic
Keller et al., 2014	1.03	0.58	1.83	Open	Laparoscopic
Kulaylat et al., 2015	0.73	0.64	0.85	Open	Laparoscopic
Pucciarelli et al., 2017	0.94	0.9	0.97	Open	Laparoscopic
Turina et al., 2013	1.94	1.23	3.07	Open	Laparoscopic
Rattan et al., 2018	0.93	0.88	1	Open	Laparoscopic
