# Supplementary material for: Incidence and risk factors for unplanned readmission after colorectal surgery: A meta-analysis
Source: PLoS One. 2023 Nov 16;18(11):e0293806. doi: 10.1371/journal.pone.0293806 (PMC10653493; doi:10.1371/journal.pone.0293806)
Supplement: S10 File — (CSV) [file pone.0293806.s012.csv]

Author	OR	lower	upper	Control	Exposure
Almussallam et al., 2016	1.3	1	1.6	Elective	Urgent/emergent
Barina et al., 2020	1.41	1.25	1.58	Elective	Urgent/emergent
Bliss et al., 2015	0.95	0.91	0.99	Elective	Urgent/emergent
Damle et al., 2014	0.96	0.9	1.02	Elective	Urgent/emergent
Devon et al., 2011	1.24	1.12	1.38	Elective	Urgent/emergent
Greenblatt et al., 2010	1.14	1.05	1.24	Elective	Urgent/emergent
Keller et al., 2014	1.75	0.96	3.18	Elective	Urgent/emergent
Pucciarelli et al., 2017	1.36	0.31	1.41	Elective	Urgent/emergent
Rattan et al., 2018	0.89	0.83	0.96	Elective	Urgent/emergent
Kulaylat et al., 2015	1.26	1.11	1.27	Elective	Urgent/emergent
